# Supplementary material for: Physiological and Proteomic Responses to Drought in Leaves of Amygdalus mira (Koehne) Yü et Lu
Source: Front Plant Sci. 2021 Jun 24;12:620499. doi: 10.3389/fpls.2021.620499 (PMC8264794; doi:10.3389/fpls.2021.620499)
Supplement: Supplementary file 1 [file Data_Sheet_1.zip]

Archive with 5 entries (5 files):
- Figure S2.DOCX
- Table S3.DOC
- Table S2.DOCX
- Table S1.DOCX
- Figure S1.DOCX
